# Supplementary material for: Cross-Sectional Study of University Students’ Attitudes to ‘On Campus’ Delivery of COVID-19, MenACWY and MMR Vaccines and Future-Proofing Vaccine Roll-Out Strategies
Source: Vaccines (Basel). 2022 Aug 10;10(8):1287. doi: 10.3390/vaccines10081287 (PMC9415485; doi:10.3390/vaccines10081287)
Supplement: Supplementary file 1 [file vaccines-10-01287-s001.zip]

Archive with 1 entries (1 files):
- vaccines-1761686-supplementary.pdf
